# Supplementary material for: AI-Predicted mTOR Inhibitor Reduces Cancer Cell Proliferation and Extends the Lifespan of C. elegans
Source: Int J Mol Sci. 2023 Apr 25;24(9):7850. doi: 10.3390/ijms24097850 (PMC10177929; doi:10.3390/ijms24097850)
Supplement: Supplementary file 1 [file ijms-24-07850-s001.zip]

Archive with 3 entries (3 files):
- Supplementary Figures S1-S3.pdf
- Supplementary_Table_S1_mtor_inhibitor.xlsx
- Supplementary_Table_S2_lifespanTKA001.xlsx
